# Supplementary material for: Anthropogenic Anoxic History of the Tuvalu Atoll Recorded as Annual Black Bands in Coral
Source: Sci Rep. 2020 Apr 30;10:7338. doi: 10.1038/s41598-020-63578-4 (PMC7193606; doi:10.1038/s41598-020-63578-4)
Supplement: Supplementary file 2 — Supplementary Table S3, S4. [file 41598_2020_63578_MOESM2_ESM.xls]

## Sheet: Table S3
Extended Data Table 3: Summry of SSU rRNA gene analysis in the coral samples
Samplename	Total reads		2,000-subsampled reads
	OTU number	reads number	OTU number	Chao1	Ace	Simpson
coral1	43	2067	42	42.75	43.3545	0.780302
coral2	53	3223	49	53.2	53.2901	0.888016
coral3	51	6539	49	52.3333	51.9404	0.850465
coral4	50	14021	37	42.25	42.4053	0.789363
Ncont	47	2017	47	48.5	48.0246	0.911273
reference	61	2431	61	61.75	62.3875	0.887888

## Sheet: Table S4.rev
Domain	Phylum	Class	Order/Family/Genus	coral1	coral2	coral3	coral4	Negative control	Negative reference
Archaea	Euryarchaeota	Thermoplasmata	Marine Group II	0	0.00093081	0.00917571	0.00156907	0.0545364	0.0555327
			other	0	0.00031027	0.006423	0.001997	0.0322261	0.0510078
			Marine Group III	0.00145138	0	0.00611714	7.13216e-05	0.00198314	0.00370218
	Thaumarchaeota	Marine Group I	other	0.0125786	0.0173751	0.0143753	0.00149775	0.155181	0.233649
			Candidatus Nitrosopelagicus	0	0.00186162	0.000305857	0	0.00743679	0.00822707
			Candidatus Nitrosopelagicus	0.00387034	0.00372324	0	0	0.00842836	0.013986
			Candidatus Nitrosopumilus	0	0.00217189	0	0	0.0118989	0.00987248
	Woesearchaeota (DHVEG-6)			0	0	0	0.00320947	0	0
Bacteria	Acidobacteria	Acidobacteria	RB41	0.000483793	0.130003	0.00122343	0	0	0
		Subgroup 22		0	0	0.00382321	0.00256758	0	0
	Actinobacteria	Actinobacteria	Janibacter	0	0.00124108	0	0	0.000495786	0.000411353
			Propionibacterium	0.00870827	0.0136519	0.00718764	0.00149775	0.00396629	0.00329083
			Actinomycetospora	0	0	0	0	0.0178483	0.0333196
	Aminicenantes			0	0	0	0.00228229	0	0
	Bacteroidetes	Cytophagia	Candidatus Amoebophilus	0.0580552	0.00062054	0	0	0	0
		Flavobacteriia	Flavobacterium	0	0	0.0328796	0	0	0
			Muricauda	0	0.00186162	0	0.000499251	0.0034705	0
			NS4 marine group	0	0.00465405	0	0	0	0.00164541
			NS5 marine group	0	0	0	0	0	0.00987248
			Zunongwangia	0	0.00124108	0.004282	0.00998502	0	0
			NS9 marine group	0	0	0	0	0.0143778	0.0106952
	Chloroflexi	Ktedonobacteria	JG30a-KF-32	0	0	0	0	0	0.00452489
		SAR202 clade		0	0	0	0	0.0183441	0.0131633
		other		0	0	0	0.000499251	0	0
	Cyanobacteria	Melainabacteria	Gastranaerophilales	0	0	0.000458786	0	0	0
	Firmicutes	Bacilli	Tumebacillus	0.00919207	0	0	0.000285286	0	0
			Salinicoccus	0.00774069	0	0	0	0	0
			Staphylococcus	0.000483793	0.00279243	0	0.000356608	0	0.00123406
			Streptococcus	0	0	0.00550543	0	0	0
		Clostridia	Family XIII	0	0.00062054	0	0.000784537	0	0
			MAT-CR-H4-C10	0	0	0	0.00271022	0	0
			Ruminococcaceae UCG-012	0	0.0204778	0.228017	0.0271735	0	0
			Ruminococcaceae	0	0	0.00917571	0.0026389	0	0
			Halanaerobium	0	0	0	0.00299551	0	0
			Halobacteroidaceae	0.00290276	0.0285448	0.000152929	0	0	0
	Marinimicrobia (SAR406 clade)			0	0	0	0.000213965	0.0470997	0.0152201
	Planctomycetes	Pla3 lineage		0	0	0	0	0.0114031	0.00370218
		Planctomycetacia	Pir4 lineage	0	0	0	0.0149775	0	0
	Proteobacteria	Alphaproteobacteria	Brevundimonas	0	0.00062054	0	0	0.0114031	0.00287947
			Phyllobacterium	0	0.00031027	0	0	0.0114031	0.00370218
			Rhodobacteraceae	0	0.00186162	0.00627007	0.000356608	0	0.00123406
			Oceanicola	0	0.00093081	0.00871693	0.0143356	0	0
			Paracocccus	0	0	0	0	0.00991572	0.00370218
			Rubribacterium	0	0.00806702	0.000152929	0	0	0
			Craurococcus	0	0.0130313	0	0	0	0
			Defluviicoccus	0	0	0	0	0.0114031	0
			Thalassospira	0.000483793	0.0297859	0.0318091	0.0138364	0	0
			Rhodobacteraceae	0	0	0.002141	7.13216e-05	0	0
			SAR11 clade	0.011611	0.00434378	0.00519957	0	0.156668	0.118881
			Erythrobacter	0	0	0.0122343	0.000855859	0	0
			Sphingobium	0.000967586	0	0.00504664	0	0	0
			Sphingomonas	0	0	0.0053525	0	0	0
		Betaproteobacteria	Achromobacter	0.000967586	0	0.00137636	0.00042793	0.0034705	0.00123406
			Herbaspirillum	0.00532172	0.00031027	0.0151399	0.000713216	0	0
			Neisseriaceae	0.00435414	0.00248216	0	0	0	0.00164541
		Deltaproteobacteria	Desulfatiglans	0	0	0	0.000285286	0	0
			Nitrospinaceae	0	0.00124108	0	0.00228229	0.0163609	0.00452489
			SAR324 clade(Marine group B)	0.00870827	0.00372324	0.00565836	0.000285286	0.0500744	0.047717
		Gammaproteobacteria	Alteromonas	0.00870827	0.0189265	0.0186573	0.068754	0.000991572	0.00370218
			Marinobacter	0.0261248	0.134657	0.350359	0.616718	0	0.00493624
			Idiomarina	0.0106434	0.0713621	0.0163634	0.0331645	0	0.000411353
			Pseudoalteromonas	0.0590227	0.0145827	0.000152929	0.0082733	0	0.00452489
			Nitrosococcus	0	0	0	0	0.00545364	0
			Alcanivorax	0.00774069	0.0062054	0.0399144	0.0644034	0	0
			Halomonas	0.177552	0.303134	0.0701942	0.0664717	0	0
			Salinicola	0.0217707	0.0145827	0.000305857	0.00206833	0	0
			JL-ETNP-Y6	0	0.00093081	0	0	0.00594943	0.0308515
			SUP05 cluster	0.0169328	0.0111697	0.0103991	0.000285286	0.271691	0.269848
			Acinetobacter	0.00483793	0.00031027	0.0103991	0.00235361	0.020823	0.00246812
			Pseudomonas	0.0198355	0.0198573	0.0399144	0.0185436	0.00793257	0.00493624
			ZD0417 marine group	0.00870827	0	0	0	0.00743679	0.00164541
			Methylophaga	0	0.00341297	0.00948157	0.00042793	0	0
			Vibrio	0.02806	0.097735	0.0010705	0.00720348	0	0.00287947
Eukarya	Spirochaetae	Spirochaetes	Spirochaeta	0	0.00279243	0.00168221	7.13216e-05	0	0
	Opisthokonta	Holozoa	Hexacorallia	0.00774069	0	0	0	0	0
		Nucletmycea	Fungi	0.463474	0.00155135	0	0	0	0
	SAR	Alveolata	Syndiniales Group I	0	0	0	0	0.00446207	0.00575895
		Rhizaria	Ceratospyris	0	0	0	0	0	0.000822707
			Spumellaria	0.000967586	0	0.00290564	0	0.00842836	0.00781571
